# Supplementary material for: Neoadjuvant PD-1 blockade induces the autophagy of immune cells: a new target for synergistic therapy of recurrent glioblastoma
Source: Biochem Biophys Rep. 2025 Jun 27;43:102119. doi: 10.1016/j.bbrep.2025.102119 (PMC12268099; doi:10.1016/j.bbrep.2025.102119)
Supplement: Multimedia component 1 [file mmc1.xlsx]

## Sheet: Sheet1
Supplementary Table 1. Clinical characteristics of patients in this study.
Characteristics	Gender	Age at Diagnosis	Date of Diagnosis	Recurrence Date	IDH status	MGMT status	EGFR
Patient 1	Female	47	October 2017	April 2021	IDH1/2(+)	(-)	(+)
Patient 2	Male	46	April 2020	February 2021	IDH1/2(-)	(+)	(+)
Patient 3	Female	47	March 2022	October 2022	IDH1/3(-)	(+)	(+)
